# Supplementary material for: Identification and Functional Studies on the Role of PlSPL14 in Herbaceous Peony Stem Development
Source: Int J Mol Sci. 2024 Aug 2;25(15):8443. doi: 10.3390/ijms25158443 (PMC11313244; doi:10.3390/ijms25158443)
Supplement: Supplementary file 1 [file ijms-25-08443-s001.zip]

Archive with 2 entries (2 files):
- Supplementary Figures.pdf
- Supplementary Tables-Final .xls
