# Supplementary material for: Identification and Functional Studies on the Role of PlSPL14 in Herbaceous Peony Stem Development
Source: Int J Mol Sci. 2024 Aug 2;25(15):8443. doi: 10.3390/ijms25158443 (PMC11313244; doi:10.3390/ijms25158443)
Supplement: Supplementary file 1 [file ijms-25-08443-s001.zip › Supplementary Tables-Final .xls]

## Sheet: Table S1
Table S1: Protein sequences used to generate the phylogenetic tree.
Proteins	Accession number	Sequences
PlSPL14	PP861171	MEEVGAQVARPIYIHQALPSRLYEVPPMAKKRDLPYHTNFQQQQQQYQQFTSGFQNPKDSWNRKGWDWDSTRFVAKPIESDALHLGTATTTTVVSHSKEKKKNDQVLSKNHVDEDESLRLKLGGGGDGAMNSVVEQPPVSRPSKRVRSGSPGGTNHPTCQVDNCKEDLSNAKDYHRRHKVCEVHSKATRALVGKQMQRFCQQCSRFHPLSEFDEGKRSCRRRLAGHNRRRRKTQPEDVTSQLLLPGNRENTNNGSLDIVNLLTVLARAQGNNENKISNGSPVPDRDHLIQILSKINSLPLTAELAAKLSSSESLSRNVLEQASLQHHNRLSGNASSPTMDLLAALSGTQGSAPPGVQANLPQGSSQSSDSEKTKLTSQDQGSGLSLQNKQPLEFRSVGG…
AtSPL1	AT2G47070.1	MEARIDEGGEAQQFYGSVGKRSVEWDLNDWKWDGDLFLATQTTRGRQFFPLGNSSNSSSSCSDEGNDKKRRAVAIQGDTNGALTLNLNGESDGLFPAKKTKSGAVCQVENCEADLSKVKDYHRRHKVCEMHSKATSATVGGILQRFCQQCSRFHLLQEFDEGKRSCRRRLAGHNKRRRKTNPEPGANGNPSDDHSSNYLLITLLKILSNMHNHTGDQDLMSHLLKSLVSHAGEQLGKNLVELLLQGGGSQGSLNIGNSALLGIEQAPQEELKQFSARQDGTATENRSEKQVKMNDFDLNDIYIDSDDTDVERSPPPTNPATSSLDYPSWIHQSSPPQTSRNSDSASDQSPSSSSEDAQMRTGRIVFKLFGKEPNEFPIVLRGQILDWLSHSPTDMESYI…
AtSPL2	AT5G43270.1	MECNAKPPFQWELENLISFGTSTAEVPRKLKPMEWEIDGFDCTSLYSSSFAYAGSSGSDIAHAFSKSSKSTSISSSSAEVRTHNFTSETGESLPGEFAKGIDTSPSLELSFGSGDPVLGLKLGKRTYFEDFWEVENAKGLGLPVTLASSSVSPVKKSKSIPQRLQTPHCQVEGCNLDLSSAKDYHRKHRICENHSKFPKVVVSGVERRFCQQCSRFHCLSEFDEKKRSCRRRLSDHNARRRKPNPGRTYDGKPQVDFVWNRFALIHPRSEEKFIWPSSKHVPSRVLMPQPAKTEISDTEHNRFGLLDPKTKTARAELFSKEKVTISSHMGASQDLDGALSLLSNSTTWVSSSDQPRRFTLDHHPSSNLQPVAHRSAAQLNSVSGYWQPDPPAVEGPTAL…
AtSPL3	AT2G33810.1	MSMRRSKAEGKRSLRELSEEEEEEEETEDEDTFEEEEALEKKQKGKATSSSGVCQVESCTADMSKAKQYHKRHKVCQFHAKAPHVRISGLHQRFCQQCSRFHALSEFDEAKRSCRRRLAGHNERRRKSTTD*
AtSPL4	AT1G53160.1	MEGKRSQGQGYMKKKSYLVEEDMETDTDEEEEVGRDRVRGSRGSINRGGSLRLCQVDRCTADMKEAKLYHRRHKVCEVHAKASSVFLSGLNQRFCQQCSRFHDLQEFDEAKRSCRRRLAGHNERRRKSSGESTYGEGSGRRGINGQVVMQNQERSRVEMTLPMPNSSFKRPQIR*
AtSPL5	AT3G15270.1	MEGQRTQRRGYLKDKATVSNLVEEEMENGMDGEEEDGGDEDKRKKVMERVRGPSTDRVPSRLCQVDRCTVNLTEAKQYYRRHRVCEVHAKASAATVAGVRQRFCQQCSRFHELPEFDEAKRSCRRRLAGHNERRRKISGDSFGEGSGRRGFSGQLIQTQERNRVDRKLPMTNSSFKRPQIR*
AtSPL6	AT1G69170.1	MDSWSYGRSVFMSNETLLPCDTFAKNRRFEQRLSNNDDVLISDMAGNSNGFSAVSITKVVPEEEDEENISSSSKFSSQELNRIDFKLRSFLDLGNDDDDTSSRGFALPSKKSRASNLCSQNPLCQVYGCSKDLSSSKDYHKRHRVCEAHSKTSVVIVNGLEQRFCQQCSRFHFLSEFDDGKRSCRRRLAGHNERRRKPAFYFLPGKRHKLLRTSQDVVGNKFLENSSLVLPESFPGSLLYRVIDEDDHRTSRLVSFKDEPTCSMFPTNEQNSSRTYESKPAIYSTEVSSIWDLHETAASRSTRALSLLSAQSQQHLSKFPNTTFSITQPNQNLNHSSSTDYHQMEQPLWIDPGKTNSAGSSSCKGKGTSTVDLLQLSSHLQRIEQQRNYTGDVKQEYNE…
AtSPL7	AT5G18830.3	MSSLSQSPPPPEMDIQPPALVNDDPSTYSSALWDWGDLLDFAADERLLVDQIHFPPVLSPPLPPLIPTQTPAESELDPSPEESGSGSDRVRKRDPRLICSNFIEGMLPCSCPELDQKLEDAELPKKKRVRGGSGVARCQVPDCEADISELKGYHKRHRVCLRCATASFVVLDGENKRYCQQCGKFHLLPDFDEGKRSCRRKLERHNNRRKRKPVDKGGVAAEQQQVLSQNDNSVIDVEDGKDITCSSDQRAEEEPSLIFEDRHITTQGSVPFTRSINADNFVSVTGSGEAQPDEGMNDTKFERSPSNGDNKSAYSTVCPTGRISFKLYDWNPAEFPRRLRHQIFQWLANMPVELEGYIRPGCTILTVFIAMPEIMWAKLSKDPVAYLDEFILKPGKMLF…
AtSPL8	AT1G02065.1	MLDYEWDNPSSIVLSGDERNPDSDPTRSSFSFFDPISHYNNDHRHITISPPLLSSFSNQQQQHHLTLYGQTNSNNQFLHHHHHHHSLYGSTTTTTPYGASDPIYHPHSSAPPASLFSYDQTGPGSGSGSSYNFLIPKTEVDFTSNRIGLNLGGRTYFSAADDDFVSRLYRRSRPGESGMANSLSTPRCQAEGCNADLSHAKHYHRRHKVCEFHSKASTVVAAGLSQRFCQQCSRFHLLSEFDNGKRSCRKRLADHNRRRRKCHQSASATQDTGTGKTTPKSPNDSGVKASSSPSSNAPPTISLECFRQRQFQTTASSSTSASSSSNSMFFSSG*
AtSPL9	AT2G42200.1	MEMGSNSGPGHGPGQAESGGSSTESSSFSGGLMFGQKIYFEDGGGGSGSSSSGGRSNRRVRGGGSGQSGQIPRCQVEGCGMDLTNAKGYYSRHRVCGVHSKTPKVTVAGIEQRFCQQCSRFHQLPEFDLEKRSCRRRLAGHNERRRKPQPASLSVLASRYGRIAPSLYENGDAGMNGSFLGNQEIGWPSSRTLDTRVMRRPVSSPSWQINPMNVFSQGSVGGGGTSFSSPEIMDTKLESYKGIGDSNCALSLLSNPHQPHDNNNNNNNNNNNNNNTWRASSGFGPMTVTMAQPPPAPSQHQYLNPPWVFKDNDNDMSPVLNLGRYTEPDNCQISSGTAMGEFELSDHHHQSRRQYMEDENTRAYDSSSHHTNWSL*
AtSPL10	AT1G27370.1	MDCNMVSSFPWDWENLIMSNQSKTENEKKQQSTEWEFEKGEGIESIVPDFLGFEKVSSGSATSFWHTAVSKSSQSTSINSSSPEDKRCNLASQSSPGDSSSNIDFLQVKPSTALEVPIASAESDLCLKLGKRTYSEEFWGRNNNDLSAVSMNLLTPSVVARKKTKSCGQSMQVPRCQIDGCELDLSSSKDYHRKHRVCETHSKCPKVVVSGLERRFCQQCSRFHAVSEFDEKKRSCRKRLSHHNARRRKPQGVFPLNSERVFDRRQHTSMLWNGLSLNTRSEEKYTWGTTYETKPTQMESGFTLSFQRGNGSEDQLFTGSTLSFSAFQTSGGFSAGKSNIQLPDKGVGECSGGLHESHDFYSALSLLSTTSDSQGIKHTPVAEPPPIFGTFPSHFI*
AtSPL11	AT1G27360.1	MDCNMVSSSQWDWEHLIMSNPSRTEDDSKQLPTEWEIEKGEGIESIVPHFSGLERVSSGSATSFWHTAVSKSSQSTSINSSSPEAKRCKLASESSPGDSCSNIDFVQVKAPTALEVSVASAESDLCLKLGKRTYSEEYWGRNNNEISAVSMKLLTPSVVAGKSKLCGQSMPVPRCQIDGCELDLSSAKGYHRKHKVCEKHSKCPKVSVSGLERRFCQQCSRFHAVSEFDEKKRSCRKRLSHHNARRRKPQGVFSMNPERVYDRRQHTNMLWNGVSLNARSEEMYEWGNNTYDTKPRQTEKSFTLSFQRGNGSEDQLVASSSRMFSTSQTSGGFPAGKSKFQLHGEDVGEYSGVLHESQDIHRALSLLSTSSDPLAQPHVQPFSLLCSYDVVPK*
AtSPL12	AT3G60030.1	MEARIEGEVEGHSLEYGFSGKRSVEWDLNDWKWNGDLFVATQLNHGSSNSSSTCSDEGNVEIMERRRIEMEKKKKRRAVTVVAMEEDNLKDDDAHRLTLNLGGNNIEGNGVKKTKLGGGIPSRAICCQVDNCGADLSKVKDYHRRHKVCEIHSKATTALVGGIMQRFCQQCSRFHVLEEFDEGKRSCRRRLAGHNKRRRKANPDTIGNGTSMSDDQTSNYMLITLLKILSNIHSNQSDQTGDQDLLSHLLKSLVSQAGEHIGRNLVGLLQGGGGLQASQNIGNLSALLSLEQAPREDIKHHSVSETPWQEVYANSAQERVAPDRSEKQVKVNDFDLNDIYIDSDDTTDIERSSPPPTNPATSSLDYHQDSRQSSPPQTSRRNSDSASDQSPSSSSGDAQ…
AtSPL13A	AT5G50570.1	MDWNFKLSSGYLSGFDQEPDLSPMDGSISFGGSSQSKADFSFDLKLGRNIGNSSSVFGDTEQVISLSKWKDSALAKPEGSRSSSSKRTRGNGVGTNQMPICLVDGCDSDFSNCREYHKRHKVCDVHSKTPVVTINGHKQRFCQQCSRFHALEEFDEGKRSCRKRLDGHNRRRRKPQPEHIGRPANFFTGFQGSKLLEFSGGSHVFPTTSVLNPSWGNSLVSVAVAANGSSYGQSQSYVVGSSPAKTGIMFPISSSPNSTRSIAKQFPFLQEEESSRTASLCERMTSCIHDSDCALSLLSSSSSSVPHLLQPPLSLSQEAVETVFYGSGLFENASAVSDGSVISGNEAVRLPQTFPFHWE*
AtSPL13B	AT5G50670.1	MDWNFKLSSGYLSGFDQEPDLSPMDGSISFGGSSQSKADFSFDLKLGRNIGNSSSVFGDTEQVISLSKWKDSALAKPEGSRSSSSKRTRGNGVGTNQMPICLVDGCDSDFSNCREYHKRHKVCDVHSKTPVVTINGHKQRFCQQCSRFHALEEFDEGKRSCRKRLDGHNRRRRKPQPEHIGRPANFFTGFQGSKLLEFSGGSHVFPTTSVLNPSWGNSLVSVAVAANGSSYGQSQSYVVGSSPAKTGIMFPISSSPNSTRSIAKQFPFLQEEESSRTASLCERMTSCIHDSDCALSLLSSSSSSVPHLLQPPLSLSQEAVETVFYGSGLFENASAVSDGSVISGNEAVRLPQTFPFHWE*
AtSPL14	AT1G20980.1	MDEVGAQVAAPMFIHQSLGRKRDLYYPMSNRLVQSQPQRRDEWNSKMWDWDSRRFEAKPVDVEVQEFDLTLRNRSGEERGLDLNLGSGLTAVEETTTTTQNVRPNKKVRSGSPGGNYPMCQVDNCTEDLSHAKDYHRRHKVCEVHSKATKALVGKQMQRFCQQCSRFHLLSEFDEGKRSCRRRLAGHNRRRRKTTQPEEVASGVVVPGNHDTTNNTANANMDLMALLTALACAQGKNAVKPPVGSPAVPDREQLLQILNKINALPLPMDLVSKLNNIGSLARKNMDHPTVNPQNDMNGASPSTMDLLAVLSTTLGSSSPDALAILSQGGFGNKDSEKTKLSSYENGVTTNLEKRTFGFSSVGGERSSSSNQSPSQDSDSRGQDTRSSLSLQLFTSSPED…
AtSPL15	AT3G57920.1	MELLMCSGQAESGGSSSTESSSLSGGLRFGQKIYFEDGSGSRSKNRVNTVRKSSTTARCQVEGCRMDLSNVKAYYSRHKVCCIHSKSSKVIVSGLHQRFCQQCSRFHQLSEFDLEKRSCRRRLACHNERRRKPQPTTALFTSHYSRIAPSLYGNPNAAMIKSVLGDPTAWSTARSVMQRPGPWQINPVRETHPHMNVLSHGSSSFTTCPEMINNNSTDSSCALSLLSNSYPIHQQQLQTPTNTWRPSSGFDSMISFSDKVTMAQPPPISTHQPPISTHQQYLSQTWEVIAGEKSNSHYMSPVSQISEPADFQISNGTTMGGFELYLHQQVLKQYMEPENTRAYDSSPQHFNWSL*
OsSPL1	LOC_Os01g18850.1	MSSGLKKKGLEWDLNDWRWDSNLFLATPSNASPSKCSRRELGRAEGEIDFGVVDKRRRVSPEDDDGEECINAATTNGDDGQISGQRGRSSEDEMPRQGTCSSSGPCCQVDGCTVNLSSARDYNKRHKVCEVHTKSGVVRIKNVEHRFCQQCSRFHFLQEFDEGKKSCRSRLAQHNRRRRKVQVQAGVDVNSLHENHSLSNTLLLLLKQLSGLDSSGPSEQINGPNYLTNLVKNLAALAGTQRNQDMLKNANSAAIASHTGNYVAKGNSLHDSRPHIPVGTESTAEEPTVERRVQNFDLNDAYVEGDENRTDKIVFKLFGKEPNDFPSDLRAQILSWLSNCPSDIESYIRPGCIILTIYMRLPNWMWDKLAADPAHWIQKLISLSTDTLWRTGWMYARVQ…
OsSPL2	LOC_Os01g69830.1	MDWDAKMPSWDLGTVVGPSGGGGGGGGGGGALDLKLGAPTSWKTTTTVSAASAAPAAVAPPPPPPASSSSSAAAAGKRARAGQGQQAAVPACSVEGCAADLSKCVRDYHRRHKVCEAHSKTAVVTVAGQQQRFCQQCSRFHLLGEFDEEKRSCRKRLDGHNKRRRKPQPDPLNPGNLFANHHGAARFTSYPQIFSTAASMSPQETKWPANVVKTEAADVFQEPYYHALHLNGAGAAAAASIFHHGGNKARKHHFPFLTADHGGGAAAASPLFGCQPFTITPSSESRSSSSSRHSNGKMFAHDGGLDNCALSLLSDNPTPTAQITIPQPLFAGGGQYGGGGGGDVSLTGLSYVRMAGKDTSILAKSATTTATTATTPTTTSAQLQYHGYYHHHVSADQGS…
OsSPL3	LOC_Os02g04680.1	MGSFGMDWNQKSSVLWDWENMPPIGNSANENPKNVMLAESKLAGVGVDIGHESGHSSGGTFSSSSEIGYGSSKSSISASIDSPSKVGNTIELNFASAEEHDKNMDKGKSKVDDTGTSRSPVVAANRVEPLIGLKLGKRTYFEDVCGGQNVKSSPSGVSVATPSPGLAKKVKVAQQNTQNPHCQVEGCNVDLSSAKPYHRKHRVCEPHSKTLKVIVAGLERRFCQQCSRFHGLAEFDQKKRSCRRRLHDHNARRRKPQPEAISLSSSRLSTLLYGDARQQASFLFGQAPYGQMGSCASSWDNPVPGGFKFTATKAPWSRPTIAAGVDGTHVSNQQASGNVLPHGAHHSFDGLMAFKETNAKVLNQGMEASAVASGSARGPDFEHALSLLSIDSVGAANLQ…
OsSPL4	LOC_Os02g07780.1	MDWMPPPKPTSPRSPPLLWDWADAAVPGSSSGEVSAAAAAAAAHPGRRRKEKRGRAEEGGGGGGEVRCQVEGCGVELVGVKDYHRKHRVCEAHSKFPRVVVAGQERRFCQQCSRFHALSEFDQKKRSCRRRLYDHNARRRKPQTDVFSYASARPPSSLLFDDNRQISFVWNKAPLSHVRPFAISPWESSSEVGTTDGHIYLDKSHISKSLPAFNTDIDELLPMKDFSAATIWMFFGVLFIRTAQESCMSFH
OsSPL5	LOC_Os02g08070.1	MAVPAAAVAADVVDFGYAAPMPPPYVGFDPAGMGGERQLFQHGGACHGLYDGGLDFSAAAAFQEAATLGVGLPGGNLLQSLAPPAAAAATPSSLQMPMMMSLPGLPATAADVYPFGGGGFVKREDGPVLDVVGGGGGGRIGLNLGRRTYFSPADVLAVDRLLLRSRLGGMGMEMGMGMGVLGLGLAAAAHHHQPPRCQAEGCKADLSAAKHYHRRHKVCDFHAKAAAVLAAGKQQRFCQQCSRFHVLAEFDEAKRSCRKRLTEHNRRRRKPTAGGQSSKDSPPPPPSKKGTDASIASSYTSCDHHKAAASTTTASGVSCLQELADHHDVGGGHQAAMAAAPPPTLSLAALPPQEEDDEDEDGGLGNVLMMQQHHQRRRLQHDGDGDDDVAAAAAHHHLM…
OsSPL6	LOC_Os03g61760.1	MEAARVGAQSRHLYGGGLGEPDMDRRDKRLFGWDLNDWRWDSDRFVATPVPAAEASGLALNSSPSSSEEAGAASVRNVNARGDSDKRKRVVVIDDDDVEDDELVENGGGSLSLRIGGDAVAHGAGVGGGADEEDRNGKKIRVQGGSPSGPACQVEGCTADLTGVRDYHRRHKVCEMHAKATTAVVGNTVQRFCQQCSRFHPLQEFDEGKRSCRRRLAGHNRRRRKTRPEVAVGGSAFTEDKISSYLLLGLLGVCANLNADNAEHLRGQELISGLLRNLGAVAKSLDPKELCKLLEACQSMQDGSNAGTSETANALVNTAVAEAAGPSNSKMPFVNGDQCGLASSSVVPVQSKSPTVATPDPPACKFKDFDLNDTYGGMEGFEDGYEGSPTPAFKTTDSP…
OsSPL7	LOC_Os04g46580.1	MEGNGCGGSGATPRGVVGMHWAPVVTSPPSPQPPFLPPAPCRPDVQMQQQGGLTCLKLGKRPCFWGGDGAGQVAQGSGGGGGGGGGGSADQGKRKEKAATAVPVVPRCQVEGCDITLQGVKEYHRRHKVCEVHAKAPRVVVHGTEQRFCQQCSRFHVLAEFDDAKKSCRRRLAGHNERRRRSNASEAMARGSAHPHGMPVLGHGFPPYGLPTSSAGALSLLSSARATGPWLMPTPDISARSSAALDELIAENRAALLSWQFFSDRQPPPAGRPTGRSPGSETAGGWHAHLQARPPPPGAGGQHENQSGHVTLDLMQATTAAGGSGAPFRPVPARPPKEGGDAGCTSDAWTPSPMEGARVV
OsSPL8	LOC_Os04g56170.1	MMNVPSAAAASSCDDFGYNATPPPPPSLLPIMDQDGGGGSIQRDHHQHHNHQQLGYNLEPSSLALLPPSNAAAAAAHHATIAHASPHDLLQFYPTSHYLAAAGGAGGGGNPYSHFTAAAAAGSTFQSYYQQPPQDAPEYYFPTLVSSAEENMASFAATQLGLNLGYRTYFPPRGGYTYGHHPPRCQAEGCKADLSSAKRYHRRHKVCEHHSKAPVVVTAGGLHQRFCQQCSRFHLLDEFDDAKKSCRKRLADHNRRRRKSKPSDGEHSGEKRRAQANKSAATKDKAGSSSKNAGIGDGFETQLLGGAHMSKDQDQAMDLGEVVKEAVDPKGKASMQQQQQQAHHGIHQQSHQQHGFPFPSSSGSCLFPQSQGAVSSTDTSNIAQVQEPSLAFHQQHHQH…
OsSPL9	LOC_Os05g33810.1	MDAPGGGGGGGGGGGGVDAGEPVWDWGNLLDFAVHDDDSLVLPWGDDSIGIEADPAEAALLPPAPSPQPAEAEAEAAGPASLPSSMQAEGSKRRVRKRDPRLVCPNYLAGRVPCACPEIDEMAAALEVEDVATELLAGARKKPKGAGRGSGAAVGGSGGGASRGTPAEMKCQVPGCEADIRELKGYHRRHRVCLRCAHAAAVMLDGVQKRYCQQCGKFHILLDFDEDKRSCRRKLERHNKRRRRKPDSKGILEKDIDDQLDFSADGSGDGELREENIDVTTSETLETVLSNKVLDRETPVGSDDVLSSPTCAQPSLQIDQSKSLVTFAASVEACLGTKQENTKLTNSPVHDTKSTYSSSCPTGRVSFKLYDWNPAEFPRRLRHQIFEWLSSMPVELEGY…
OsSPL10	LOC_Os06g44860.1	MMSGRMNAAGDESPFPFGAMQAPGPGAYVGFDHGAAAVAAAAAAAQRAGMLQHHHHHMYDGLDFAAAMQFGGGQDAPPHPQLLALPPSMAAPPPPPMPMPLQMPMTMPMPGDVYPALGIVKREGGGGGQDAAAGRIGLNLGRRTYFSPGDMLAVDRLLMRSRLGGVFGLGFGGAHHQPPRCQAEGCKADLSGAKHYHRRHKVCEYHAKASVVAASGKQQRFCQQCSRFHVLTEFDEAKRSCRKRLAEHNRRRRKPAAAATTAVAAAKDAAAAPVAAGKKPSGGAATSYTGDNKNVVSMSAAKSPISSNTSVISCLPEQGKHAAAAARPTALTLGGAPPHESSAPQIGAMLHHHHHHQQDHMQVSSLVHINGGGGGGSNNILSCSSVCSSALPSTATNGE…
OsSPL11	LOC_Os06g45310.1	MECNPVSSTTSSSLLWDWDATASAEPPPPPGKRGGRDSSSASASAKRGRSAAAAGDAAAVAAEAPRCQVEGCGLELGGYKEYYRKHRVCEPHTKCLRVVVAGQDRRFCQQCSRFHAPSEFDQEKRSCRRRLSDHNARRRKPQTDVFAFGSGTLPRSLFDDRQQISFAWDNNAPLNHANTTSSSSWTSDLQLSQVMDISKRSRKAGADSANIRLSNALPTLCHDTNELLPIKGADASETASKLDGALDVQRALSLLSASSRGLTDPGHQTSSIIQFTNSNQNSTLPSVPSEGNSNVPFWVDGQHQAVEPQVFQFTMDTGNTVFPDLERIKPSYESSMFGLNQIH
OsSPL12	LOC_Os06g49010.4	MASFGMNWNQKSPVFWDWENPAPFGPNTMENPKSIPHPEPRGVVVAAANHGSTNSSGGTFTSSSELANGSSKSSLSASFDSSSKLGNSLEFRFASVKGHGKNMCKDGEAGRVEDSGTSPAVAVSHGEPVIGLKLGKRTYFENVCGGQNVKSSSAASGVTCPSTVVKKMKVSQQSTQSSYCQVEGCKVDLSSAREYHRKHKVCEAHSKAPKVIVSGLERRFCQQCSRFHGLAEFDQKKKSCRRRLSDHNARRRKPQQEAISFGSSRLATMFYDARQQTDIYFGQSPFGQVRSNAISSCDNLGGFKFTEAKLPWMKPMKTIGLEDLNFSTLQMPGNVVSHTVHHHDFDGLIPFKGNTPKVLNQGVDPACAVVSSNSNGAPDLRRALSLLSSDSWGPADVQA…
OsSPL13	LOC_Os07g32170.1	MDRKDKARKNFSSSSSSSAASMAALAAAAAAGDGGAALPSPMEEDKKPRLVASSLAPVAGGGGGGSSSSAAVAAGASSSSSSSSVAAAARRGAGRAGGGAPSGGGGGPRCQVERCGVDLSEAGRYNRRHKVCQTHSKEPVVLVAGLRQRFCQQCSRFHELTEFDDAKRSCRRRLAGHNERRRKSAADTAHGENCRHADQDAGRSHQGTGNPPFQIR
OsSPL14	LOC_Os08g39890.1	MEMASGGGAAAAAGGGVGGSGGGGGGGDEHRQLHGLKFGKKIYFEDAAAAAGGGGTGSGSGSASAAPPSSSSKAAGGGRGGGGKNKGKGVAAAAPPPPPPPPRCQVEGCGADLSGIKNYYCRHKVCFMHSKAPRVVVAGLEQRFCQQCSRFHLLPEFDQGKRSCRRRLAGHNERRRRPQTPLASRYGRLAASVGEHRRFRSFTLDFSYPRVPSSVRNAWPAIQPGDRISGGIQWHRNVAPHGHSSAVAGYGANTYSGQGSSSSGPPVFAGPNLPPGGCLAGVGAATDSSCALSLLSTQPWDTTTHSAAASHNQAAAMSTTTSFDGNPVAPSAMAGSYMAPSPWTGSRGHEGGGRSVAHQLPHEVSLDEVHPGPSHHAHFSGELELALQGNGPAPAPRID…
OsSPL15	LOC_Os08g40260.1	MQREVGPQVAPPMFLHQIQPLPPHATAAKKRGNPWPAAAVAAAEAKGGGNWNPRMWDWDSRALTAKPSSDALRVNAGLSHHQQQQQQSPPAAAKAAEALRQGGGGSGGLNLQLGLREDAATPMDVSPAATTVSSSPSPPASSAPAQEPVVRPSKRVRSGSPGSASGGGGGGGGGGNSGGGGGSYPMCQVDDCRADLTNAKDYHRRHKVCEIHGKTTKALVGNQMQRFCQQCSRFHPLSEFDEGKRSCRRRLAGHNRRRRKTQPTDVASQLLLPGNQENAANRTQDIVNLITVIARLQGSNVGKLPSIPPIPDKDNLVQIISKINSINNGNSASKSPPSEAVDLNASHSQQQDSVQRTTNGFEKQTNGLDKQTNGFDKQADGFDKQAVPSTMDLLAVLST…
OsSPL16	LOC_Os08g41940.1	MEWDLKMPPAASWELADELENSGGGGVPAAVSSSSAAVGGGVNAGGGGRQECSVDLKLGGLGEFGGGGAQPRVAVAGEPAKGKGPAAAATGAAAAASSAPAKRPRGAAAAGQQQCPSCAVDGCKEDLSKCRDYHRRHKVCEAHSKTPLVVVSGREMRFCQQCSRFHLLQEFDEAKRSCRKRLDGHNRRRRKPQPDPMNSASYLASQQGARFSPFATPRPEASWTGMIKTEESPYYTHHQIPLGISSRQQHFVGSTSDGGRRFPFLQEGEISFGTGAGAGGVPMDQAAAAAAASVCQPLLKTVAPPPPPHGGGGSGGGKMFSDGGLTQVLDSDCALSLLSAPANSTAIDVGGGRVVVQPTEHIPMAQPLISGLQFGGGGGSSAWFAARPHHQAATGAAAT…
OsSPL17	LOC_Os09g31438.1	MATGGSGGGGGGGGGGDDVHGLKFGKKIYFEQDAAASASAAAVESSSTSSGGGGKKGKGVAAAAAPPPPLPPRCQVEGCGVDLSGVKPYYCRHKVCYMHAKEPIVVVAGLEQRFCQQCSRCSVHMVRFHQLPEFDQEKKSCRRRLAGHNERRRKPTPGPLSSRYGRLAASFHEEPGRSRSFVVDFSYPRVPSSVRDAWPAIQPSDRMSGSIQWQGGHELHPHRSAVAGYSDHHAFSSHGGSAAGAPMLHHPAFELTSGGCLAGVATDSSCALSLLSTQPWDTTQSTSSHNRSPPMSSTASAFGGGNNPVSPSVMASNYMAASPGWNSSSRGHDGARNVHLPPPHGVVLNEVPPGSVHHGHFSGELELALQGGAPSNRPEAEHGSGSGAFSHSTNAMNWSL
OsSPL18	LOC_Os09g32944.1	MDWDLKMPVSWDLAELEHNAVPNMAAAASAAEPGIAAVAASRGAPGRPECSVDLKLGGLGEFGAADALKEPAAAAKAPVSSAAAAASVAKVPPSTSTLKRPRGGGGGGGGQCPSCAVDGCKADLSKHRDYHRRHKVCEPHSKTPVVVVSGREMRFCQQCSRFHLLGEFDEAKRSCRKRLDGHNRRRRKPQADSMSSGSFMTSQQGTRFASFTPPRPEPSWPGIIKSEETPYYSHHHHPHPVMTSRQPHFVGSPSSATTAAFSPKEGRRFPFLHEGDQISFGGGGGAAAAATLEISVCQTTVVAPPPPESSSSNKMFSSDGLTTATTTTTTAHHHHHHHQVLDSDCALSLLSSPANSSSVDVSRMVQPSPAAAAGAEHHHHHQIPMAQPLVPNLQQQFGG…
OsSPL19	LOC_Os11g30370.1	MEWAAAATKAASWGMAVAAAAAADDAGPTMLSFAGPSSSSSSPDAAAAAAAAAAAALHDFSVRARPAAAAPATRRARGGSGGGGGGGGGAEACSVDGCRSDLSRCRDYHRRHKVCEAHAKTPVVVVAGQEQRFCQQCSRFHNLAEFDDGKKSCRKRLDGHNRRRRKPQHDALNPRSFLPYHQANQFSVYPQTFPIADQNADALMRPLDRHPPFSISFSGTFREPKQFPFMQDGGSGLGAARHDLLRPFSSPEDGANITTTRSACNGVPHGLDPECALSLLSSSLHPSPAAGISSATAPPQFAPSSFSRIAASSQAVTTAFASDGGSVAGDHVLVPAVTYEDPSQAMPFSWQV

## Sheet: Table S2
Table S3: PCR primer sequences used in this study.
Gene	Forward primer (5'-3')	Reverse primers（3'-5'）
γ-Tubulin	GAAATCGTGGGAGGACAG	ATGATCGGGTGAAAAGGA
Y-PlSPL14	AAGTTCTCCGTATCAGGC	GGAACGATAGAAAGCCAAT
Y-PlSLR1	ACCACCCCAAGATTTAG	GTCGGAGGGATTGTAGT
QC-PlSPL14	CTGGGTTTGTTTGTTTCG	AGGCAAGGCTGGCGTTAGT
QC-PlSLR1	ATATGGCCACCTACGATC	GTGGAACCAAGTTCACAA
5'-PlSPL14	CCTAGTGCTATCCCAATCCCAACCTTTACG
3'-Outer-PlSPL14	AGAGTTTCGTTCAGTTGG
3'-Inner-PlSPL14	ACAAGGCTTACTTCATCG
pCAMBIAP2300-SalI-PlSPL14	cggggatcctctagagtcgacATGGAAGAGGTAGGTGCGCA	caccatggtactagtgtcgacACTTGTGCCAAAATCCAAATTCT
TRV1	CACGCAACAGTTCTAATC	GTATCAGCATCTCCACTCT
pTRV2-PlSPL14	aaggttaccgaattctctagaGGCAGCAATCGCAAGCAT	cgtgagctcggtaccggatccGTTTCTGTATCACTTGGAAGTGAGATAGA
pGBKT7-PlSPL14	tcagaggaggacctgcatatgATGGAAGAGGTAGGTGCGCA	ttcggcctccatggccatatgACTTGTGCCAAAATCCAAATTCT
pCAMBIA1301-PlSPL14	caggtcgactctagaggatccATGGAAGAGGTAGGTGCGCA	ttcgagctcagatctggtaccACTTGTGCCAAAATCCAAATTCT
NtActin	TCCTCATGCAATTCTTCG	ACCTGCCCATCTGGTAAC
Hyg	CTGCCCGCTGTTCTACAACCGG	GGAGCATATACGCCCGGAGTC
pGADT7-PlSLR	gtaccagattacgctcatatgATGGCCACCTACGATCCTGC	actggcctccatggccatatgCAACACATTACGATTTATTATTCTACTTGC

## Sheet: Table S3
Table S3: Sequences of PlSPL14 and PlSLR1.
Proteins	CDS Sequences	Amino acid Sequences
PlSPL14	ATGGAAGAGGTAGGTGCGCAAGTCGCTCGTCCTATATATATCCACCAAGCGCTTCCAAGTCGATTATATGAGGTGCCTCCCATGGCAAAGAAACGAGATCTGCCTTACCACACCAATTTTCAGCAGCAGCAGCAGCAATACCAACAGTTTACTTCTGGATTTCAAAACCCCAAGGACTCGTGGAACCGTAAAGGTTGGGATTGGGATAGCACTAGGTTTGTTGCCAAACCAATAGAATCAGATGCTTTGCATCTGGGTACTGCAACAACAACAACTGTTGTATCCCACTCCAAGGAGAAGAAGAAGAATGATCAAGTTTTATCGAAAAACCATGTGGATGAAGACGAAAGCCTTCGGTTGAAGCTTGGCGGTGGCGGGGACGGAGCCATGAATTCTGTG…	MEEVGAQVARPIYIHQALPSRLYEVPPMAKKRDLPYHTNFQQQQQQYQQFTSGFQNPKDSWNRKGWDWDSTRFVAKPIESDALHLGTATTTTVVSHSKEKKKNDQVLSKNHVDEDESLRLKLGGGGDGAMNSVVEQPPVSRPSKRVRSGSPGGTNHPTCQVDNCKEDLSNAKDYHRRHKVCEVHSKATRALVGKQMQRFCQQCSRFHPLSEFDEGKRSCRRRLAGHNRRRRKTQPEDVTSQLLLPGNRENTNNGSLDIVNLLTVLARAQGNNENKISNGSPVPDRDHLIQILSKINSLPLTAELAAKLSSSESLSRNVLEQASLQHHNRLSGNASSPTMDLLAALSGTQGSAPPGVQANLPQGSSQSSDSEKTKLTSQDQGSGLSLQNKQPLEFRSVGG…
PlSLR1	ATGGCCACCTACGATCCTGCCATTTCTGCTGCGACCTGCAGCAGTAGTAGCAGCTCGTCATCATGCGCCGCCGGCAAACAAACACCACACCAAGATTTAGATGGCCTCCTCGCCGGCGCGGGATACAAGGTCCGGTCCTCAGAGCTCCGGCACGTCGCCCGACGTTTGGAGCACCTCGAGACAGCCATGGTCAACGCCCCTTCCGAGATCTCCCAGCTCGCGTCCGACGCCGTACACTACAATCCCTCCGACCTCGCATCGTGGGTCGACTCACTCCTTACCGAGTTCAGTCAACCGCCTTTACCCCTACCGTCCGATCTCTCGGACTTTTCTGATCTTACCTACGCTGATAACTTAGTGGGTCTAGATCAGGCGGCAGTGGATAACGTTTGGACGGAC…	MATYDPAISAATCSSSSSSSSCAAGKQTPHQDLDGLLAGAGYKVRSSELRHVARRLEHLETAMVNAPSEISQLASDAVHYNPSDLASWVDSLLTEFSQPPLPLPSDLSDFSDLTYADNLVGLDQAAVDNVWTDNFTPQQPEGLPQQLTAGPAVEEDSGIRLVHMLMTCAESVQRGDLPLAGSLIEEMQGLLTRVNTGCGIGKVAGYFIDALSRRLFAPHTVPVGGGTAYENEILYHHFYEACPYLKFAHFTANQAILEAFDGHDCVHVIDFNLMHGLQWPALIQALALRPGGPPLLRLTGIGPPSPDGRDSLREIGLRLAELARSVNVRFAFRGVAATRLEDVKPWMLQVSPKEAVAVNSIMQLHRLLGSPPCRGSPIETVLTWIRSLYPKIVTVVEQE…

## Sheet: Table S4
Table S4: The list of interactors from the yeast library screening
Plasmid	blast
1	probable 1-deoxy-D-xylulose-5-phosphate synthase, chloroplastic isoform X2
2	proteasome subunit beta type-7-B
3	guanine nucleotide-binding protein subunit beta-like protein
4	DELLA protein（PlSLR1）
5	cysteine proteinase COT44
6	transcription factor bHLH143 [Vitis vinifera]
7	CHAPERONE DNAJ-DOMAIN SUPERFAMILY PROTEIN
8	phosphatidylinositol:ceramide inositolphosphotransferase 1-like
9	Proteasome subunit alpha type-7
10	calpain-type cysteine protease DEK1
11	aspartic proteinase A1-like
12	CHAPERONE DNAJ-DOMAIN SUPERFAMILY PROTEIN
